# Supplementary material for: A Dual Biomarker TK1 Protein and CA125 or HE4-Based Algorithm as a Better Diagnostic Tool than ROMA Index in Early Detection of Ovarian Cancer
Source: Cancers (Basel). 2023 Mar 3;15(5):1593. doi: 10.3390/cancers15051593 (PMC10000714; doi:10.3390/cancers15051593)
Supplement: Supplementary file 1 [file cancers-15-01593-s001.zip]

Archive with 1 entries (1 files):
- cancers-2176861-supplementary.pdf
